# Supplementary material for: Clinical Evaluation of Ex Vivo Expanded MUC1-Specific Peripheral Blood T Cells for Adoptive Immunotherapy in Relapsed/Refractory Multiple Myeloma
Source: Cancer Res Commun. 2026 Jul 7;6(7):1592–604. doi: 10.1158/2767-9764.CRC-25-0713 (PMC13341006; doi:10.1158/2767-9764.CRC-25-0713)
Supplement: Supplementary Table 1. — Flow cytometry reagents [file crc-25-0713_supplementary_table_1.suppst1.xlsx]

## Sheet: Sheet1
Supplemental Table 1. RRID Antibodies and Reagents
Antibodies
Antibody Target	Fluorophore	Company	Catalog Number	RRID
CD3	BV650	BioLegend	317324	AB_2563352
CD4	BV510	BD Horizon	582970	AB_2744424
CD8	APC eFluor 780	eBioscience	47-0088-42	AB_1272046
CD56	PerCP-eFluor 710	eBioscience	46-0567-42	AB_10548939
CD33	APC	eBioscience	17-0338-42	AB_10667893
CD19	BV785	BioLegend	302240	AB_2563442
CD15	FITC	eBioscience	11-0159-42	AB_11040984
CD14	PE	BD Pharmingen	555398	AB_395799
CD8	Evolve 655	eBioscience	86-0088-42	*not found
CD45RA	Alexa700	BD Pharmingen	560673	AB_1727496
CD45RO	PE CF594	BD Horizon	562299	AB_11154398
CCR7	PE	eBioscience	12-1979-42	AB_10670625
CD3	APC-eFluor 780	eBioscience	47-0036-42	AB_10717514
CD28	PerCP-Cy5.5	eBioscience	45-0289-42	AB_10714974
PD-1	BV785	BioLegend	329930	AB_2563443
PDL-1	APC	eBioscience	17-5983-42	AB_10597586
TIM3	APC-eFluor 780	eBioscience	47-3109-42	AB_2637361
LAG3	PE-Cy7	eBioscience	25-2239-42	AB_2573430
CD25	BB515	BD Horizon	564467	AB_2744340
IL7Ra	BV785	BioLegend	351330	AB_2563605
FoxP3	PE-Dazzle594	BioLegend	320126	AB_2564025
Helios	PerCP-Cy5.5	BioLegend	137230	AB_2561640
IFN-gamma	APC-eFluor 780	eBioscience	48-7319-42	AB_10853011
Other Reagents
Cryopreservation medium: CS-10 → RRID: SCR_023998 (CryoStor CS10)
PBS (Gibco/Thermo Fisher #10010) → RRID: AB_2533038
Live/Dead UV Blue stain (Life Technologies #L23105) → RRID: AB_221605
Fetal bovine serum (Sigma-Aldrich #F2442) → RRID: AB_2572261
Sodium azide (Sigma-Aldrich #S-8032) → No RRID available
Human IgG (Sigma-Aldrich #I4506) → No RRID available
eBioscience fixation/permeabilization kits (#00-5123-43, #00-5223-56, #00-8333-56) → RRID: AB_2573202, AB_2573214, AB_2573216
BD Biosciences intracellular staining kits (#51-2090KZ, #51-2091KZ) → RRID: AB_2736533, AB_2736534
CytoFLEX (Beckman Coulter) → RRID: SCR_018368
GraphPad Prism 10 → RRID: SCR_002798
AIM-V media (Gibco #0870112-DK) → RRID: AB_2572932
GemCell human AB serum (#100-912) → No RRID available
Amphotericin B (Lonza #17-836E) → No RRID available
Costar Corning/Sigma-Aldrich 24-well plate (#3524) → No RRID available
BD GolgiStop Monensin (#554724) → RRID: AB_2869631
BioLegend CD3 BV650 (#317324) → RRID: AB_2563049
BD Horizon CD4 BV510 (#582970) → RRID: AB_2869331
eBioscience CD8 APC eFluor 780 (#47-0088-42) → RRID: AB_2574385
eBioscience IFN-γ (#48-7319-42) → RRID: AB_2572656
Trustain FcX (BioLegend #422301) → RRID: AB_2810400
Dako antigen retrieval solution (cat#S1699) → No RRID available
Triton X-100 (Sigma #T9284) → No RRID available
Background Sniper (Biocare #BS966H) → No RRID available
Abcam CD3 (#ab52959) → RRID: AB_869998
Vectashield mounting media with DAPI (#H-1200) → RRID: AB_2336790
Keyence BZ-X800 Microscope → No RRID available
Puregene DNA extraction kit → No RRID available
Qubit (Thermo Fisher) → RRID: SCR_018889
