# Supplementary material for: Clinical Evaluation of Ex Vivo Expanded MUC1-Specific Peripheral Blood T Cells for Adoptive Immunotherapy in Relapsed/Refractory Multiple Myeloma
Source: Cancer Res Commun. 2026 Jul 7;6(7):1592–604. doi: 10.1158/2767-9764.CRC-25-0713 (PMC13341006; doi:10.1158/2767-9764.CRC-25-0713)
Supplement: Supplementary Table 2. — Patient Demographics [file crc-25-0713_supplementary_table_2.suppst2.xlsx]

## Sheet: Sheet1
Supplemental Table 2. MC200806 Patient Demographics
	Total
	(N = 5)
Age	(Number, % of total)
N	5
Mean (SD)	71.40 (6.1)
Median	71
Q1, Q3	69.0, 75.0
Range	(63.0-79.0)
Time since diagnosis to registration (years)
N	5
Mean (SD)	11.53 (4.9)
Median	11.3
Q1, Q3	7.8, 12.0
Range	(7.2-19.5)
Number of Lines of Therapies
3	1 (20.0%)
4	3 (60.0%)
7	1 (20.0%)
Any Prior Transplants
No	1 (20.0%)
Yes	4 (80.0%)
Prior Systemic Therapy: Bortezomib
Yes	4 (80.0%)
No	1 (20.0%)
Prior Systemic Therapy: Carfilzomib
Yes	4 (80.0%)
No	1 (20.0%)
Prior Systemic Therapy: Cyclophosphamide
Yes	3 (60.0%)
No	2 (40.0%)
Prior Systemic Therapy: Daratumumab
Yes	5 (100.0%)
Prior Systemic Therapy: Dexamethasone
Yes	5 (100.0%)
Prior Systemic Therapy: Isatuximab
Yes	1 (20.0%)
No	4 (80.0%)
Prior Systemic Therapy: Ixazomib
Yes	2 (40.0%)
No	3 (60.0%)
Prior Systemic Therapy: Lenalidomide
Yes	5 (100.0%)
Prior Systemic Therapy: Melphalan
Yes	3 (60.0%)
No	2 (40.0%)
Prior Systemic Therapy: Pomalidomide
Yes	3 (60.0%)
No	2 (40.0%)
Prior Systemic Therapy: Thalidomide
Yes	1 (20.0%)
No	4 (80.0%)
Prior Systemic Therapy: Other
Yes	2 (40.0%)
No	3 (60.0%)
Prior Transplants: Autologous
Yes	4 (80.0%)
No	1 (20.0%)
