# Supplementary material for: Clinical Evaluation of Ex Vivo Expanded MUC1-Specific Peripheral Blood T Cells for Adoptive Immunotherapy in Relapsed/Refractory Multiple Myeloma
Source: Cancer Res Commun. 2026 Jul 7;6(7):1592–604. doi: 10.1158/2767-9764.CRC-25-0713 (PMC13341006; doi:10.1158/2767-9764.CRC-25-0713)
Supplement: Supplementary Table 3. — Representativeness of Study Participants [file crc-25-0713_supplementary_table_3.suppst3.xlsx]

## Sheet: Sheet1
Supplemental Table 2. Representativeness of Study Participants
Cancer type(s)/subtype(s)/stage(s)/condition	Mulitple myeloma (MM)
Considerations related to:
Sex	MM occurs more frequently in males than females, with men accounting for approximately 55-60% of cases. This sex disparity is observed internationally and persists after adjustment for age, race, and socioeconmic factors. The reasons for higher MM incidence in men is not fully understood.
Age	MM is strongly age-associated, with incidence rising steeply with advancing age. The median age at diagnosis is approximately 65–70 years, and the disease is rare before age 40. Incidence increases markedly in older adults, reflecting cumulative genetic alterations and age-related changes in immune function.
Race/ethnicity	In the United States, multiple myeloma incidence is highest among individuals identifying as Black or African American, who experience approximately twofold higher incidence compared with non-Hispanic White populations. Hispanic populations have intermediate incidence, while Asian American and Pacific Islander populations have the lowest reported rates.
Geography	There are approximately 36,000 new cases of MM diagnosed and 11,000 deaths annually in the US. In the state of Arizona, there are approximately 400-500 new cases of MM diagnosed annually.
Overall representativeness of this study	The cohort size of five patients in this Phase I study is too small to assess representativeness.
