# Supplementary material for: Clinical Evaluation of Ex Vivo Expanded MUC1-Specific Peripheral Blood T Cells for Adoptive Immunotherapy in Relapsed/Refractory Multiple Myeloma
Source: Cancer Res Commun. 2026 Jul 7;6(7):1592–604. doi: 10.1158/2767-9764.CRC-25-0713 (PMC13341006; doi:10.1158/2767-9764.CRC-25-0713)
Supplement: Supplementary Table 4. — MUC1 correlation with other genes [file crc-25-0713_supplementary_table_4.suppst4.xlsx]

## Sheet: Supplemental Table 4. MUC1 corr
Supplemental Table 4. MUC1 correlation with other genes.
ensembl_gene_id	Gene Symbol	chromosome_name	band	MUC1.COR
ENSG00000185499	MUC1	1	q22	1
ENSG00000184557	SOCS3	17	q25.3	0.650472
ENSG00000184489	PTP4A3	8	q24.3	0.628836
ENSG00000143321	HDGF	1	q23.1	0.569431
ENSG00000187323	DCC	18	q21.2	0.558231
ENSG00000186654	PRR5	22	q13.31	0.53764
ENSG00000027869	SH2D2A	1	q23.1	0.53414
ENSG00000165507	DEPP1	10	q11.21	0.524782
ENSG00000116586	LAMTOR2	1	q22	0.522015
ENSG00000198400	NTRK1	1	q23.1	0.520619
ENSG00000133328	PLAAT2	11	q12.3	0.518336
ENSG00000198355	PIM3	22	q13.33	0.513147
ENSG00000118971	CCND2	12	p13.32	0.511869
ENSG00000117280	RAB29	1	q32.1	0.50949
ENSG00000173801	JUP	17	q21.2	0.509093
ENSG00000162105	SHANK2	11	q13.4	0.504839
ENSG00000143294	PRCC	1	q23.1	0.495996
ENSG00000160767	FAM189B	1	q22	0.494504
ENSG00000169231	THBS3	1	q22	0.486756
ENSG00000138496	PARP9	3	q21.1	0.486686
ENSG00000188603	CLN3	16	p12.1	0.486141
ENSG00000196754	S100A2	1	q21.3	0.484853
ENSG00000162909	CAPN2	1	q41	0.483323
ENSG00000163462	TRIM46	1	q22	0.481687
ENSG00000142227	EMP3	19	q13.33	0.48048
ENSG00000186847	KRT14	17	q21.2	0.479137
ENSG00000205403	CFI	4	q25	0.474541
ENSG00000149260	CAPN5	11	q13.5	0.473765
ENSG00000231852	CYP21A2	6	p21.33	0.4723
ENSG00000196352	CD55	1	q32.2	0.469911
ENSG00000197622	CDC42SE1	1	q21.3	0.467639
ENSG00000100605	ITPK1	14	q32.12	0.466542
ENSG00000099377	HSD3B7	16	p11.2	0.465042
ENSG00000176393	RNPEP	1	q32.1	0.464408
ENSG00000064932	SBNO2	19	p13.3	0.463965
ENSG00000116852	KIF21B	1	q32.1	0.462974
ENSG00000143537	ADAM15	1	q21.3	0.457778
ENSG00000030110	BAK1	6	p21.31	0.455816
ENSG00000134107	BHLHE40	3	p26.1	0.452728
ENSG00000157045	NTAN1	16	p13.11	0.45073
ENSG00000134333	LDHA	11	p15.1	0.447299
ENSG00000186283	TOR3A	1	q25.2	0.444499
ENSG00000169432	SCN9A	2	q24.3	0.443214
ENSG00000156711	MAPK13	6	p21.31	0.442271
ENSG00000157483	MYO1E	15	q22.2	0.441539
ENSG00000116667	C1orf21	1	q25.3	0.440441
ENSG00000182827	ACBD3	1	q42.12	0.440055
ENSG00000121644	DESI2	1	q44	0.439113
ENSG00000110013	SIAE	11	q24.2	0.438464
ENSG00000160753	RUSC1	1	q22	0.438013
ENSG00000185499	MUC1	1	q22	0.437652
ENSG00000184557	SOCS3	17	q25.3	0.435529
ENSG00000184489	PTP4A3	8	q24.3	0.434382
ENSG00000143321	HDGF	1	q23.1	0.431173
ENSG00000187323	DCC	18	q21.2	0.431146
ENSG00000186654	PRR5	22	q13.31	0.429673
ENSG00000027869	SH2D2A	1	q23.1	0.429593
ENSG00000165507	DEPP1	10	q11.21	0.426656
ENSG00000116586	LAMTOR2	1	q22	0.426179
ENSG00000198400	NTRK1	1	q23.1	0.425424
ENSG00000133328	PLAAT2	11	q12.3	0.425254
ENSG00000198355	PIM3	22	q13.33	0.424757
ENSG00000118971	CCND2	12	p13.32	0.424541
ENSG00000117280	RAB29	1	q32.1	0.424499
ENSG00000173801	JUP	17	q21.2	0.423905
ENSG00000162105	SHANK2	11	q13.4	0.422995
ENSG00000143294	PRCC	1	q23.1	0.422425
ENSG00000160767	FAM189B	1	q22	0.421095
ENSG00000169231	THBS3	1	q22	0.419424
ENSG00000138496	PARP9	3	q21.1	0.418993
ENSG00000188603	CLN3	16	p12.1	0.418602
ENSG00000196754	S100A2	1	q21.3	0.41784
ENSG00000162909	CAPN2	1	q41	0.417744
ENSG00000163462	TRIM46	1	q22	0.417498
ENSG00000142227	EMP3	19	q13.33	0.41525
ENSG00000186847	KRT14	17	q21.2	0.415126
ENSG00000205403	CFI	4	q25	0.413038
ENSG00000149260	CAPN5	11	q13.5	0.412415
ENSG00000231852	CYP21A2	6	p21.33	0.411214
ENSG00000196352	CD55	1	q32.2	0.41108
ENSG00000197622	CDC42SE1	1	q21.3	0.410451
ENSG00000100605	ITPK1	14	q32.12	0.409963
ENSG00000099377	HSD3B7	16	p11.2	0.409893
ENSG00000176393	RNPEP	1	q32.1	0.409394
ENSG00000064932	SBNO2	19	p13.3	0.407356
ENSG00000116852	KIF21B	1	q32.1	0.403532
ENSG00000143537	ADAM15	1	q21.3	0.400672
ENSG00000030110	BAK1	6	p21.31	0.400304
ENSG00000134107	BHLHE40	3	p26.1	0.400145
ENSG00000157045	NTAN1	16	p13.11	0.399819
ENSG00000134333	LDHA	11	p15.1	0.399224
ENSG00000186283	TOR3A	1	q25.2	0.395846
ENSG00000169432	SCN9A	2	q24.3	0.394283
ENSG00000156711	MAPK13	6	p21.31	0.394265
ENSG00000157483	MYO1E	15	q22.2	0.394203
ENSG00000116667	C1orf21	1	q25.3	0.393081
ENSG00000182827	ACBD3	1	q42.12	0.3929
ENSG00000121644	DESI2	1	q44	0.391864
ENSG00000110013	SIAE	11	q24.2	0.391179
ENSG00000160753	RUSC1	1	q22	0.390917
Supplemental Table 3. MUC1 Correlation with Other Expressed Genes.
Genes with patterns of expression that positively correlated with that of MUC1 expression
in 653 baseline patient samples from the CoMMpass dataset are displayed. Top
100 genes are shown in this table along with the chromosomal location of those genes.
