# Supplementary material for: Clinical Evaluation of Ex Vivo Expanded MUC1-Specific Peripheral Blood T Cells for Adoptive Immunotherapy in Relapsed/Refractory Multiple Myeloma
Source: Cancer Res Commun. 2026 Jul 7;6(7):1592–604. doi: 10.1158/2767-9764.CRC-25-0713 (PMC13341006; doi:10.1158/2767-9764.CRC-25-0713)
Supplement: Supplementary Table 5. — Adverse events [file crc-25-0713_supplementary_table_5.suppst5.xlsx]

## Sheet: Sheet1
Supplemental Table 5. Listing of Grade 1+ Adverse Events
	Grade of Adverse Event
	1-Mild	2-Mod	3-Severe	4-LifeThr	5-Lethal
	N (%)	N (%)	N (%)	N (%)	N (%)
Hematologic Adverse Events
Blood/Bone Marrow
Anemia	0 (0%)	1 (20%)	0 (0%)	0 (0%)	0 (0%)
Lymphocyte count decreased	0 (0%)	1 (20%)	2 (40%)	1 (20%)	0 (0%)
Neutrophil count decreased	0 (0%)	0 (0%)	1 (20%)	0 (0%)	0 (0%)
White blood cell decreased	0 (0%)	1 (20%)	1 (20%)	0 (0%)	0 (0%)
Non-Hematologic Adverse Events
Gastrointestinal disorders
Colitis	0 (0%)	1 (20%)	0 (0%)	0 (0%)	0 (0%)
Dyspepsia	0 (0%)	1 (20%)	0 (0%)	0 (0%)	0 (0%)
Metabolism and nutrition disorders
Hyperglycemia	0 (0%)	1 (20%)	0 (0%)	0 (0%)	0 (0%)
Hyponatremia	0 (0%)	1 (20%)	0 (0%)	0 (0%)	0 (0%)
Respiratory, thoracic and mediastinal disorders
Resp, thoracic, mediastinal - Oth spec	0 (0%)	1 (20%)	0 (0%)	0 (0%)	0 (0%)
Skin and subcutaneous tissue disorders
Bullous dermatitis	0 (0%)	1 (20%)	0 (0%)	0 (0%)	0 (0%)
Vascular disorders
Hypertension	0 (0%)	1 (20%)	1 (20%)	0 (0%)	0 (0%)
